# Supplementary material for: Mapping Bubble Formation and Coalescence in a Tubular Cross-Flow Membrane Foaming System
Source: Membranes (Basel). 2021 Sep 15;11(9):710. doi: 10.3390/membranes11090710 (PMC8468550; doi:10.3390/membranes11090710)
Supplement: Supplementary file 1 [file membranes-11-00710-s001.zip]

Archive with 1 entries (1 files):
- membranes-1347569-supplementary.pdf
